# Supplementary material for: Biallelic Inactivating TUB Variants Cause Retinal Ciliopathy Impairing Biogenesis and the Structure of the Primary Cilium
Source: Int J Mol Sci. 2022 Nov 24;23(23):14656. doi: 10.3390/ijms232314656 (PMC9740599; doi:10.3390/ijms232314656)
Supplement: Supplementary file 1 [file ijms-23-14656-s001.zip]

Archive with 2 entries (1 files):
- Suppl materials/
- Suppl materials/suppl material.zip
